# Supplementary material for: Revision of Energy Metabolism Adaptations in High-Level Athletes: From Physical Performance Enhancement to Potential Therapeutic Targets in Mental Disorders
Source: Curr Issues Mol Biol. 2026 May 11;48(5):498. doi: 10.3390/cimb48050498 (PMC13204626; doi:10.3390/cimb48050498)
Supplement: Supplementary file 1 [file cimb-48-00498-s001.zip]

Archive with 1 entries (1 files):
- cimb-4255068-supplementary.pdf
